# Supplementary material for: Modulation of the balance of fatty acid production and secretion is crucial for enhancement of growth and productivity of the engineered mutant of the cyanobacterium Synechococcus elongatus
Source: Biotechnol Biofuels. 2016 Apr 23;9:91. doi: 10.1186/s13068-016-0506-1 (PMC4841976; doi:10.1186/s13068-016-0506-1)
Supplement: Supplementary file 1 — 10.1186/s13068-016-0506-1 Strains and plasmids used in this study. Relevant characteristics of strains and plasmids are described. [file 13068_2016_506_MOESM1_ESM.xlsx]

## Sheet: Sheet1
Table S1. Strains and plasmids used in this study.
Strain or plasmid	Relevant characteristics	Ref. or source
Strains
SPc	Synechococcus elongatus strain PCC7942 cured of the pUH24 plasmid, wild type	Kuhlemeier et al. 1983 [24]
dAS1sacB	∆aas::sacB-nptI	Takatani et al. 2015 [10]
dAS1T	∆aas::PnirA-‘tesA	This study
dAS1T∆wzt	∆aas::PnirA-‘tesA ∆wzt	This study
Plasmids
pUC19	E. coli cloning vector	Yanisch-Perron et al. 1985 [34]
p∆AAST	pUC19 derivative carrying an aas gene fragment interrupted by insertion of PnirA-‘tesA	Kato et al. 2015 [7]
P∆WZTSper	pUC19 derivative carrying the sper gene cassette harboured by the 5' region and 3' flanking sequence of wzt	This study
[34] Yanisch-Perron, C., J. Vieira, and J. Messing. Improved M13 phage cloning vectors and host strains: nucleotide sequences of the M13mpl8 and pUC19 vectors. Gene. 1985;33:103-119.
