# Supplementary material for: Modulation of the balance of fatty acid production and secretion is crucial for enhancement of growth and productivity of the engineered mutant of the cyanobacterium Synechococcus elongatus
Source: Biotechnol Biofuels. 2016 Apr 23;9:91. doi: 10.1186/s13068-016-0506-1 (PMC4841976; doi:10.1186/s13068-016-0506-1)
Supplement: Supplementary file 2 — 10.1186/s13068-016-0506-1 Oligonucleotides used for the construction of the mutants. Sequences are given from the 5′ end to the 3′ end. [file 13068_2016_506_MOESM2_ESM.xlsx]

## Sheet: Sheet1
Table S2. Oligonucleotides used for the construction of the mutants. Sequences are given from the 5' end to the 3'end
0918Df			AAGTCGACCCAGTGGCGATCGCGGCTTGGT
0918Dr			TTAAGCTTATCGCCCGGATGCAGCTCAAAG
0918Uf			AAGAATTCGCAGTGTCAGAACTCATGGCTA
0918Ur			TTGGATCCTAATGTTGTGACTTGGTGCAGC
0918Sf			AAGTATCGGAGCTGCTCTACGTC
0918Sr			TTGAAGTAGCCCTGCATGATTTGCGGCCCT
‘tesAf			CCATGGCAGCGGACACGTTATTGATTCTGG
‘tesAr			TCTAGATTATGAGTCATGATTTACTAAAGG
PnirA-‘tesAf			AAGGATCCGCTGCATCAGTCATGTGC
PnirA-‘tesAr			AAGGATCCGGTTATTGTCTCATGAGC
1244Uf			TGCACAGAATTCTGCCACGGATCAGACTTG
1244Ur			CTGGAAGCATTTGCTCACAGCCTCC
1244Df			GCCATCTAGAGAGAGTGGTTGTGTTAGCCA
1244Dr			TTCCGCCGTAGTGGCGATCGCTAAAGACC
1244Sf			GTCGAGAAGCAAGGAGAGCTGCGGTAAAC
1244Sr			AGCCCTATTGGAATGGTTCTCCTGTCGC
