# Supplementary material for: Modulation of the balance of fatty acid production and secretion is crucial for enhancement of growth and productivity of the engineered mutant of the cyanobacterium Synechococcus elongatus
Source: Biotechnol Biofuels. 2016 Apr 23;9:91. doi: 10.1186/s13068-016-0506-1 (PMC4841976; doi:10.1186/s13068-016-0506-1)
Supplement: Supplementary file 3 — 10.1186/s13068-016-0506-1 Oligonucleotides used for semi-quantitative RT-PCR. Sequences are given from the 5′ end to the 3′ end. [file 13068_2016_506_MOESM3_ESM.xlsx]

## Sheet: Sheet1
Table S3. Oligonucleotides used for semi-quantitative RT-PCR. Sequences are given from the 5' end to the 3'end
‘tesARTf			CAGCGGACACGTTATTGATTCTGG
‘tesARTr			CCGACGTTTTACTCTGCCACTT
rnpBf			TAAGAGCGCACCAGCAACAT
rnpBr			TAAGCCGGGTTCTGTTCTC
